# Supplementary material for: Bioactive Properties, Volatile Compounds, and Sensory Profile of Sauerkraut Are Dependent on Cultivar Choice and Storage Conditions
Source: Foods. 2022 Apr 22;11(9):1218. doi: 10.3390/foods11091218 (PMC9101451; doi:10.3390/foods11091218)
Supplement: Supplementary file 1 [file foods-11-01218-s001.zip]

Archive with 1 entries (1 files):
- foods-1678226-supplementary.pdf
